# Supplementary material for: Improving the Aromatic Profiles of Catarratto Wines: Impact of Metschnikowia pulcherrima and Glutathione-Rich Inactivated Yeasts
Source: Antioxidants (Basel). 2023 Feb 10;12(2):439. doi: 10.3390/antiox12020439 (PMC9952006; doi:10.3390/antiox12020439)
Supplement: Supplementary file 1 [file antioxidants-12-00439-s001.zip]

Archive with 1 entries (1 files):
- antioxidants-2201471-supplementary.pdf
